# Supplementary material for: Variation in chromosome copy number influences the virulence of Cryptococcus neoformans and occurs in isolates from AIDS patients
Source: BMC Genomics. 2011 Oct 27;12:526. doi: 10.1186/1471-2164-12-526 (PMC3221739; doi:10.1186/1471-2164-12-526)
Supplement: Additional file 1 — Genes up-regulated in the black strain B4 (Table S1). A microarray comparison of the transcriptomes of the black B4 isolate and the white W2 isolate identified genes with greater than two-fold elevated transcript levels in the B4 isolate. [file 1471-2164-12-526-S1.XLS]

## Sheet: Sheet1
Probe Name	Corrected p-value	Fold Change	H99 Annotation	Chromosome
CNAG_00011	6.90905e-06	2.12943	conserved hypothetical protein	1
CNAG_00026	0.000649712	2.36	aminotransferase	1
CNAG_00038	0.0463896	2.24172	alcohol dehydrogenase	1
CNAG_00076	0.00190593	3.19257	A/G-specific adenine DNA glycosylase	1
CNAG_00077	9.93201e-06	5.87486	sulfate transporter	1
CNAG_00154	0.00638918	6.66958	oxidoreductase	1
CNAG_00180	0.00106203	2.33379	carboxyl-terminal proteinase	1
CNAG_00261	0.00606263	3.03979	conserved hypothetical protein	1
CNAG_00275	0.0226123	2.51692	conserved hypothetical protein	1
CNAG_00292	2.05347e-05	3.07091		1
CNAG_00303	0.000787102	2.05489	high-affinity nicotinic acid transporter	1
CNAG_00475	2.38077e-05	2.38662	WSC domain-containing protein	1
CNAG_00559	0.00432732	3.10767	conserved hypothetical protein	1
CNAG_00569	0.00170369	2.12914	cyclohydrolase	1
CNAG_00587	0.000905868	8.93175	conserved hypothetical protein	1
CNAG_00601	0.0123148	2.94218	glycosyl hydrolase	1
CNAG_00605	0.000112234	3.0746	cytoplasmic protein	1
CNAG_00627	0.00165771	2.67935	specific transcriptional repressor	1
CNAG_00662	0.00793721	3.04621	dienelactone hydrolase family protein	1
CNAG_00730	0.000563565	2.51736	ATP-binding cassette transporter	1
CNAG_00732	3.05621e-06	3.4498	conserved hypothetical protein	1
CNAG_00752	0.000185709	2.27038	transducin family protein	1
CNAG_00791	8.96318e-05	2.56048	conserved hypothetical protein	1
CNAG_00823	0.0161281	2.07218	cadmium ion transporter	1
CNAG_03650	0.0467617	3.27168	conserved hypothetical protein	2
CNAG_03679	0.00468765	2.04167	conserved hypothetical protein	2
CNAG_03701	0.00147113	2.033	arom polypeptide	2
CNAG_03709	0.00555716	2.29809		2
CNAG_03713	0.0289354	2.46837	efflux protein EncT	2
CNAG_03739	0.000464734	2.87367	ribosomal L10 protein	2
CNAG_03894	0.0112852	4.13062	conserved hypothetical protein	2
CNAG_03922	1.32284e-06	31.2238	CIP1 protein	2
CNAG_03934	0.00283674	2.16359	conserved hypothetical protein	2
CNAG_03936	0.000955513	3.40046	cytoplasmic protein	2
CNAG_03937	9.97002e-06	2.04674	predicted protein	2
CNAG_03974	2.72851e-07	4.86632		2
CNAG_04016	0.00470421	2.94775		2
CNAG_04094	0.000424029	2.43966	conserved hypothetical protein	2
CNAG_02685	4.40229e-08	2.17398		3
CNAG_02690	6.98198e-06	2.08304	pirin	3
CNAG_02692	0.0269669	7.29244	nitroreductase family protein	3
CNAG_02694	0.00131576	2.0696	conserved hypothetical protein	3
CNAG_02697	0.00452514	3.31806	conserved hypothetical protein	3
CNAG_02701	1.48674e-05	2.95162	conserved hypothetical protein	3
CNAG_02733	0.00020558	4.29553	monosaccharide transporter	3
CNAG_02735	0.00308577	2.62228	hypothetical protein	3
CNAG_02752	0.00329638	2.55103		3
CNAG_02801	0.000510341	2.42748	thioredoxin	3
CNAG_02840	0.000149365	3.79322	conserved hypothetical protein	3
CNAG_02919	1.47068e-05	12.5181		3
CNAG_02966	0.0208028	3.03904	carboxypeptidase D	3
CNAG_03007	0.0155454	2.46123	conserved hypothetical protein	3
CNAG_06889	0.00112228	2.06791	sodium-hydrogen antiporter	3
CNAG_06935	4.66925e-07	22.6131	isochorismatase hydrolase	3
CNAG_04963	0.0117654	2.46824	conserved hypothetical protein	4
CNAG_05072	0.0395664	2.24638	endopeptidase	4
CNAG_05170	0.071337	2.35715	conserved hypothetical protein	4
CNAG_05256	4.51868e-08	10.0329	catalase	4
CNAG_05258	6.30017e-06	11.4651	glucose-methanol-choline oxidoreductase	4
CNAG_05312	0.0419113	3.99597		4
CNAG_00932	5.87007e-05	2.51861	conserved hypothetical protein	5
CNAG_00996	6.70078e-05	2.00895	O-mannosyltransferase	5
CNAG_01002	0.00741402	2.11289	conserved hypothetical protein	5
CNAG_01004	3.74975e-05	2.58792	conserved hypothetical protein	5
CNAG_01005	0.00329408	2.27845	glutathione transferase	5
CNAG_01011	0.0199346	2.13026	conserved hypothetical protein	5
CNAG_01055	0.000193817	2.04294	phospholipid transporter	5
CNAG_01112	4.99317e-07	2.74083	xenobiotic reductase	5
CNAG_01230	0.000272132	6.3422	chitin deacetylase 2	5
CNAG_02182	0.00435499	2.11865	D-lactaldehyde dehydrogenase	6
CNAG_02292	0.0394672	2.13606	superoxide dismutase copper chaperone	6
CNAG_02387	0.00503735	2.50123		6
CNAG_02527	4.33513e-07	5.28375	multidrug transporter	6
CNAG_05718	0.00111949	2.09403	multidrug resistance protein fnx1	7
CNAG_05803	0.00415492	2.30046	exo-beta-1,3-glucanase	7
CNAG_05847	0.00430114	3.93024	thioredoxin-disulfide reductase	7
CNAG_05872	0.00112657	4.93989	endopeptidase	7
CNAG_05874	0.00584546	2.10687	conserved hypothetical protein	7
CNAG_05938	5.26099e-05	2.00734	conserved hypothetical protein	7
CNAG_05962	0.00357097	2.21972	conserved hypothetical protein	7
CNAG_06541	0.00690572	4.67244	conserved hypothetical protein	7
CNAG_03101	3.42643e-05	2.57027	efflux protein EncT	8
CNAG_03238	0.0106136	2.27406	dioxygenase subfamily protein	8
CNAG_03333	4.11047e-05	5.51702	cytoplasmic protein	8
CNAG_03385	0.0231655	2.87174	g1/s-specific cyclin pcl1	8
CNAG_03395	0.000924859	2.12051	NifU-like protein c	8
CNAG_03468	0.00131061	2.00258	conserved hypothetical protein	8
CNAG_03492	9.27579e-07	8.98895	conserved hypothetical protein	8
CNAG_03565	6.18062e-06	3.65928	hydrogen-exporting ATPase	8
CNAG_04103	0.0265059	2.52405	DUF895 domain membrane protein	9
CNAG_04110	5.22301e-05	2.2649	glutathione S-transferase	9
CNAG_04215	0.00221528	2.38717	sulfate adenylyltransferase	9
CNAG_04313	0.0140863	3.81139	NADPH dehydrogenase 2	9
CNAG_04325	6.32174e-06	7.40002	extradiol ring-cleavage dioxygenase	9
CNAG_04331	0.00308497	2.42404	conserved hypothetical protein	9
CNAG_04342	0.00119536	2.42503	conserved hypothetical protein	9
CNAG_04356	0.000376268	2.79988	TPR repeat-containing protein	9
CNAG_04387	0.0029977	2.10151	pre-mRNA splicing factor	9
CNAG_04647	0.00719296	2.29588	glutathione synthase	10
CNAG_04652	8.45633e-05	2.81073	enoyl reductase	10
CNAG_04657	0.000162413	2.85984	short chain dehydrogenase	10
CNAG_04675	6.62278e-05	2.91969		10
CNAG_04704	4.09818e-05	3.84226	carboxylic acid transport protein	10
CNAG_04707	0.000870883	2.37335	conserved hypothetical protein	10
CNAG_04787	0.000903295	2.39077	membrane protein	10
CNAG_04818	7.76287e-05	2.65337	conserved hypothetical protein	10
CNAG_04876	0.00215059	2.00398	endo-1,3(4)-beta-glucanase	10
CNAG_04891	0.00017287	2.45975	conserved hypothetical protein	10
CNAG_04903	0.00106007	2.44205	conserved hypothetical protein	10
CNAG_01562	0.00367797	2.86036	conserved hypothetical protein	11
CNAG_01577	0.0195455	2.13531	glutamate dehydrogenase	11
CNAG_01802	8.05106e-07	2.41424	cytoplasmic protein	11
CNAG_01849	0.00274476	2.43909		11
CNAG_01925	0.0133942	2.01135	conserved hypothetical protein	11
CNAG_01959	0.0204037	2.3985	condensin	11
CNAG_01960	0.000610352	3.18395	efflux protein EncT	11
CNAG_06066	0.0298765	3.92587	nucleoside-diphosphate-sugar epimerase family	12
CNAG_06139	0.0310105	2.65414	conserved hypothetical protein	12
CNAG_06237	5.70997e-05	3.46056	YeeE/YedE family protein	12
CNAG_06240	1.21852e-05	2.73006	dolichyl-diphosphooligosaccharide-protein	12
CNAG_06347	0.000218771	2.0676	conserved hypothetical protein	13
CNAG_06512	0.00335438	2.22121	pirin domain-containing protein domain-containing	13
CNAG_05352	0.000235213	2.01066		14
CNAG_05544	1.10849e-05	2.02038	conserved hypothetical protein	14
CNAG_05573	0.000312648	2.16022	conserved hypothetical protein	14
CNAG_05576	0.06234	2.07819	conserved hypothetical protein	14
CNAG_05595	0.00664936	2.61064	conserved hypothetical protein	14
CNAG_00041	3.75082e-05	2.07949
CNAG_01066	0.012338	2.28688
CNAG_02370	0.00472827	2.07581
CNAG_04145	5.39302e-05	2.35232
CNAG_05957	0.0119122	2.0502
CNAG_07139	0.000175072	10.8575
