# Supplementary material for: Variation in chromosome copy number influences the virulence of Cryptococcus neoformans and occurs in isolates from AIDS patients
Source: BMC Genomics. 2011 Oct 27;12:526. doi: 10.1186/1471-2164-12-526 (PMC3221739; doi:10.1186/1471-2164-12-526)
Supplement: Additional file 2 — Genes up-regulated in the white strain W2 (Table S2). A microarray comparison of the transcriptomes of the black B4 isolate and the white W2 isolate identified genes with greater than two-fold elevated transcript levels in the W2 isolate. [file 1471-2164-12-526-S2.XLS]

## Sheet: Sheet1
Gene ID		Fold change	H99 Anotation	Chromosome
CNAG_00306	-	2.27789		1
CNAG_00337	-	2.36319		1
CNAG_00397	-	2.36674	pyruvate dehydrogenase	1
CNAG_00413	YER049W	2.26509	nuclear protein	1
CNAG_00433	-	2.10796	conserved hypothetical protein	1
CNAG_00484	-	2.0657	puruvate dehydrogenase complex	1
CNAG_00547	-	2.09253	conserved hypothetical protein	1
CNAG_00637	#REF!	2.3896	cystathionine beta-synthase	1
CNAG_00844	-	2.71286	conserved hypothetical protein	1
CNAG_03734	-	2.38481	conserved hypothetical protein	2
CNAG_04085	-	3.985	oxidoreductase	2
CNAG_02682	YHR120W	2.6493	MSH1 protein	3
CNAG_02782	YHL039W	2.15769	cytoplasmic protein	3
CNAG_02864	#REF!	2.16321	predicted protein	3
CNAG_06926	YAL067C	6.61932	conserved hypothetical protein	3
CNAG_05229	-	2.1095	stomatin family protein	4
CNAG_05291	-	2.37595	conserved hypothetical protein	4
CNAG_05303	YER065C	2.02425	isocitrate lyase	4
CNAG_00884	YLR166C	2.07664	exocyst complex component protein	5
CNAG_00897	-	2.03388	glucosidase	5
CNAG_01180	-	2.72004	conserved hypothetical protein	5
CNAG_01210	#REF!	3.94417	predicted protein	5
CNAG_01239	-	2.01196	chitin deacetylase	5
CNAG_02119	-	2.04433	conserved hypothetical protein	6
CNAG_02254	-	2.08934	quinate permease	6
CNAG_02284	-	2.15183	branched-chain alpha-keto acid dehydrogenase E1-alpha	6
CNAG_02295	-	2.17536	phosphotransferase enzyme family domain-containing	6
CNAG_02322	-	2.57464	conserved hypothetical protein	6
CNAG_02349	-	2.00525	conserved hypothetical protein	6
CNAG_02396	#REF!	2.04423	conserved hypothetical protein	6
CNAG_02427	-	2.188	conserved hypothetical protein	6
CNAG_02464	YKL215C	2.01108	cytoplasmic protein	6
CNAG_02466	-	2.30151	conserved hypothetical protein	6
CNAG_02540	-	3.79681	conserved hypothetical protein	6
CNAG_02553	-	2.01891	short-chain dehydrogenase	6
CNAG_05676	#REF!	3.63774	tyrosine aminotransferase	7
CNAG_05678	YNR002C	2.15716	membrane protein	7
CNAG_05773	YIL046W	2.1615	sulfur metabolite repression control protein	7
CNAG_05867	-	2.04807	L-fucose transporter	7
CNAG_05919	-	2.15722	conserved hypothetical protein	7
CNAG_06551	YAR035W	2.11932	carnitine O-acetyltransferase	7
CNAG_06568	YPL026C	1.99999	serine/threonine protein kinase	7
CNAG_06614	YPL206C	2.25498	glycerophosphodiesterase	7
CNAG_03087	#REF!	3.42505	maltose permease	8
CNAG_03134	-	2.17579	3-hydroxybutyryl-CoA dehydrogenase	8
CNAG_03137	-	2.83641	STE/STE11 protein kinase	8
CNAG_03252	#REF!	2.01707	conserved hypothetical protein	8
CNAG_03261	-	2.09014	zinc finger protein 207	8
CNAG_03346	#REF!	2.43211	conserved hypothetical protein	8
CNAG_03426	-	2.15037	GDP-mannose transporter	8
CNAG_04102	#REF!	2.57189	hypothetical protein	9
CNAG_04374	#REF!	2.09883		9
CNAG_04416	-	2.06201	major facilitator superfamily transporter	9
CNAG_04417	-	3.20806	2,4-dichlorophenoxyacetate alpha-ketoglutarate	9
CNAG_04468	-	2.28883	tartrate dehydrogenase	9
CNAG_04470	-	3.73529	haloacid dehalogenase	9
CNAG_04585	-	2.16479	conserved hypothetical protein	10
CNAG_04620	#REF!	2.09114	conserved hypothetical protein	10
CNAG_04784	#REF!	2.00592	monosaccharide transporter	10
CNAG_01541	#REF!	2.17524	conserved hypothetical protein	11
CNAG_01671	-	2.46309	acetyl/propionyl CoA carboxylase	11
CNAG_01680	-	2.28496		11
CNAG_01936	-	7.0624	sugar transporter	11
CNAG_06099	-	2.41101	hypothetical protein	12
CNAG_06186	-	2.51989	DUF895 domain membrane protein	12
CNAG_06191	-	2.33569	conserved hypothetical protein	12
CNAG_06985	-	2.13308	beta-glucosidase	12
CNAG_06259	-	2.53232	alpha-glucoside:hydrogen symporter	13
CNAG_06263	#REF!	3.4486	conserved hypothetical protein	13
CNAG_06265	-	2.29556	high-affinity nicotinic acid transporter	13
CNAG_06266	-	2.38924		13
CNAG_06274	#REF!	2.57796	hypothetical protein	13
CNAG_06276	-	2.71647		13
CNAG_06278	-	2.96555	CnHHK6	13
CNAG_06279	YOR160W	2.0121	nuclear localization sequence binding protein	13
CNAG_06282	-	2.5837	conserved hypothetical protein	13
CNAG_06284	-	2.87699	conserved hypothetical protein	13
CNAG_06287	-	2.31953	glutathione peroxidase	13
CNAG_06288	YBR119W	3.40221	RNA binding protein	13
CNAG_06289	-	2.3125	conserved hypothetical protein	13
CNAG_06291	-	5.79467	deacetylase	13
CNAG_06292	#REF!	4.76454	sugar transporter	13
CNAG_06294	-	3.06572	DUF1338 domain-containing protein	13
CNAG_06295	YLR215C	2.19948	cytoplasmic protein	13
CNAG_06297	-	2.05384	conserved hypothetical protein	13
CNAG_06301	YHR205W	2.20499	AGC/AKT protein kinase	13
CNAG_06308	-	4.87981	WD repeat protein	13
CNAG_06311	-	3.43082	cytoplasmic protein	13
CNAG_06312	#REF!	5.04942	hypothetical protein	13
CNAG_06313	YMR105C	2.23964	phosphoglucomutase	13
CNAG_06314	YGL234W	2.31552	bifunctional purine biosynthetic protein ADE1	13
CNAG_06316	YAL044C	2.11833		13
CNAG_06317	-	2.73783	conserved hypothetical protein	13
CNAG_06322	-	3.39456	conserved hypothetical protein	13
CNAG_06323	-	3.53935	L-fucose permease	13
CNAG_06325	-	2.23857	GTPase activator	13
CNAG_06326	-	2.67181	conserved hypothetical protein	13
CNAG_06336	YGR282C	2.8785	glucan 1,3 beta-glucosidase protein	13
CNAG_06340	-	2.3611	conserved hypothetical protein	13
CNAG_06344	#REF!	2.05557	conserved hypothetical protein	13
CNAG_06345	-	2.32786	MDM10	13
CNAG_06348	-	2.14025	ABC transporter PMR5	13
CNAG_06353	YPL212C	2.43498	pseudouridylate synthase	13
CNAG_06355	#REF!	3.24833	conserved hypothetical protein	13
CNAG_06356	YKL027W	2.96596	mitochondrial protein	13
CNAG_06359	YLR270W	3.04504	hydrolase	13
CNAG_06360	-	2.07409	alcohol dehydrogenase	13
CNAG_06361	YDL097C	2.08458	endopeptidase	13
CNAG_06362	-	2.16069		13
CNAG_06363	YLR051C	2.68387	nucleolar protein	13
CNAG_06365	YDR411C	2.36923	endoplasmic reticulum protein	13
CNAG_06367	YDL153C	2.25318	conserved hypothetical protein	13
CNAG_06368	-	2.77837	conserved hypothetical protein	13
CNAG_06369	YJL031C	2.34242		13
CNAG_06371	YDL238C	3.48024	hydrolase	13
CNAG_06373	#REF!	3.03241	conserved hypothetical protein	13
CNAG_06374	-	3.44543	malate dehydrogenase	13
CNAG_06376	YMR231W	2.20666	vacuolar membrane protein	13
CNAG_06380	YOR194C	2.6145	general RNA polymerase II transcription factor	13
CNAG_06382	-	3.04641	beta-transducin repeat containing	13
CNAG_06384	YNL250W	2.46909	telomere maintenance protein	13
CNAG_06385	YKL069W	2.2021	GAF domain nucleotide-binding protein	13
CNAG_06389	#REF!	2.06683		13
CNAG_06390	-	2.44842	conserved hypothetical protein	13
CNAG_06392	-	3.34831	conserved hypothetical protein	13
CNAG_06394	#REF!	2.81601	conserved hypothetical protein	13
CNAG_06409	#REF!	3.38789	predicted protein	13
CNAG_06410	#REF!	2.63409	ATP-dependent Clp protease	13
CNAG_06411	-	2.11757	mutanase	13
CNAG_06414	YHR116W	2.20017	cytochrome c oxidase-assembly factor COX23	13
CNAG_06417	-	2.0782	clathrin coat assembly protein	13
CNAG_06420	YBR291C	2.33449	citrate transport protein	13
CNAG_06424	#REF!	2.96166	claudin family protein	13
CNAG_06426	YDR378C	2.82512	conserved hypothetical protein	13
CNAG_06431	-	3.0935	acyl-CoA oxidase	13
CNAG_06433	YBR222C	2.37175	AMP binding protein	13
CNAG_06436	-	2.67798	conserved hypothetical protein	13
CNAG_06437	YCL057C-A	2.04522	conserved hypothetical protein	13
CNAG_06439	YML086C	2.45108	D-arabinono-1,4-lactone oxidase	13
CNAG_06440	-	4.19381	DNA dependent ATPase	13
CNAG_06441	YPL040C	2.83426	isoleucyl-tRNA synthetase	13
CNAG_06444	YLR066W	2.23502	signal peptidase	13
CNAG_06445	YDL108W	2.4606		13
CNAG_06448	-	3.69628	cystathionine gamma-lyase	13
CNAG_06450	-	2.34509	conserved hypothetical protein	13
CNAG_06451	#REF!	2.42415		13
CNAG_06454	YOR119C	2.87859	atypical/RIO protein kinase	13
CNAG_06464	-	2.62271	conserved hypothetical protein	13
CNAG_06471	YNR036C	2.70463	ribosomal protein S12	13
CNAG_06473	-	2.64504	conserved hypothetical protein	13
CNAG_06483	-	3.11068	conserved hypothetical protein	13
CNAG_06490	-	2.35909		13
CNAG_06498	-	2.21172	conserved hypothetical protein	13
CNAG_06499	-	2.27611	Ppapdc1 protein	13
CNAG_06500	YDR173C	2.18126	arginine metabolism transcriptional control protein	13
CNAG_06501	YMR307W	2.23647	1,3-beta-glucanosyltransferase	13
CNAG_06502	-	2.06054	mitochondrial ornithine transporter 1	13
CNAG_06505	-	2.23207	conserved hypothetical protein	13
CNAG_06508	YGR032W	2.21567	glucan synthase	13
CNAG_06510	YLR127C	2.00739	ubiquitin-protein ligase	13
CNAG_06511	-	2.31488	conserved hypothetical protein	13
CNAG_06515	#REF!	3.94334	UPF0271 protein	13
CNAG_06516	-	2.06262	conserved hypothetical protein	13
CNAG_06520	#REF!	2.24918	conserved hypothetical protein	13
CNAG_05548	-	2.43367	conserved hypothetical protein	14
CNAG_05599	-	2.80792	conserved hypothetical protein	14
CNAG_05644	-	2.37742	2-nitropropane dioxygenase	14
CNAG_00197	#N/A	2.12393
CNAG_02247	#N/A	2.23294
CNAG_02559	#N/A	2.67401
CNAG_02560	#N/A	2.27592
CNAG_02649	#N/A	2.06194
CNAG_03615	#N/A	2.28833
CNAG_04573	#N/A	2.14645
CNAG_06264	#N/A	2.94271
CNAG_06269	#N/A	2.12223
CNAG_06270	#N/A	2.38273
CNAG_06397	#N/A	2.60376
CNAG_06398	#N/A	2.24826
CNAG_06429	#N/A	2.3612
CNAG_06457	#N/A	2.26261
CNAG_06458	#N/A	4.04072	conserved hypothetical protein
CNAG_06477	#N/A	2.10469
CNAG_06496	#N/A	2.22187
CNAG_06513	#N/A	4.87015	allophanate hydrolase subunit 2
CNAG_06514	#N/A	5.08755	allophanate hydrolase subunit 2
CNAG_06615	#N/A	2.39426
CNAG_07013	#N/A	2.01602
CNAG_07019	#N/A	2.9622
CNAG_07025	#N/A	3.10973
CNAG_07054	#N/A	2.45105
CNAG_07183	#N/A	2.26669
CNAG_07292	#N/A	2.0102
