# Supplementary material for: Variation in chromosome copy number influences the virulence of Cryptococcus neoformans and occurs in isolates from AIDS patients
Source: BMC Genomics. 2011 Oct 27;12:526. doi: 10.1186/1471-2164-12-526 (PMC3221739; doi:10.1186/1471-2164-12-526)
Supplement: Additional file 11 — Primer list for strain construction (Table S4). The primers employed to insert a selectable marker on chr 13 of strain H99 are listed in Table S4. [file 1471-2164-12-526-S11.XLS]

## Sheet: Sheet1
Table S4. Primer used in overlapping PCR for construction of H99 chromosome 13 tagging strains
Primer name	sequence information
chr13tagging-1	AGACGCTAGCGGCTATCTGGGAAGAA
chr13tagging-2	TCATGTCCATGTTACTTGCTCGCAAGGCGCTGCGAGGATGTGAGCT
chr13tagging-3	AGCTCACATCCTCGCAGCGCCTTGCGAGCAAGTAACATGGACATGA
chr13tagging-4	TAGTTTCTACATCTCTTCCGGTGCAGTTTTCTTTACATATCTCTTC
chr13tagging-5	GAAGAGATATGTAAAGAAAACTGCACCGGAAGAGATGTAGAAACTA
chr13tagging-6	TCATACCCTCGAACAATGTGAATGCGTAAT
chr13tagging-9PO-L	GACTGTCCCGATCTATGCGCGTTCGG
chr13tagging-9PO-R	GCCACTCGAATCCTGCATGCTTATGTGAGT
chr13tagging-10PO-R	CATGAGCTGCTGTGCGTCGAGCTTCAGT
Chr13tagging-10PO-F	CAGCAACGCCGTTGAATCCTCAGGATCTTCA
