# Supplementary material for: Variation in chromosome copy number influences the virulence of Cryptococcus neoformans and occurs in isolates from AIDS patients
Source: BMC Genomics. 2011 Oct 27;12:526. doi: 10.1186/1471-2164-12-526 (PMC3221739; doi:10.1186/1471-2164-12-526)
Supplement: Additional file 12 — Primer list for qPCR (Table S5). The primers employed for quantitative real time PCR to confirm the copy number of chromosomes 4 and 13 are listed in Table S5. [file 1471-2164-12-526-S12.XLS]

## Sheet: Sheet1
Table S5. Primers for qPCR analysis
Gene ID	H99 annotation	Chromosome	Sequence Forward (5'->3')	Sequence Reverse (5'->3')
CNA04650	CNAG_00483.2	1	CGTCACAAACTGGGACGACAT	GCGACACGGAGCTCATTGTA
SMG1	CNAG_05256.2	4	CCCCGTTAAGGGCCTGAT	TGGGCCAGAGTCTCGATGAG
CNN00820	CNAG_06353.2	13	CTGCTGCAGTCCAAGTTGATG	CCTTTGCCACCTTGAGTTTCTT
CNN00150	CNAG_06259.2	13	TTCAGTGGCTCTGGCCTCTT	TTACGGACCAGGTACCATGGA
CNN01890	CNAG_06469.2 (APT1)	13	GCGTCACGAGAGGGAAAATACT	TGGTAGTGACATAAGTGTAGTTGAGGAA
CNN02400	CNAG_06517.2	13	GGCCCCTACGCCAGCTT	CTGACCTTTAGCGAACCAAGATC
00707	CNAG_04946.2	4	GATATCGAGCCCAAGCACAAG	TCGGCTTACTGGGTTTTTCG
